# Supplementary material for: Description of four new terrestrial diatom species from Luticola and Microcostatus genera from South Africa
Source: PhytoKeys. 2021 Sep 14;182:1–26. doi: 10.3897/phytokeys.181.65326 (PMC8455506; doi:10.3897/phytokeys.181.65326)
Supplement: XML Treatment for Luticola microcephala [file phytokeys.181.65326-treatment1.xml]

<!DOCTYPE tp:taxon-treatment
  PUBLIC "-//TaxonX//DTD Taxonomic Treatment Publishing DTD v0 20100105//EN" "tax-treatment-NSO.dtd">
<tp:taxon-treatment xmlns:tp="http://www.plazi.org/taxpub"><tp:treatment-meta><kwd-group><label>Taxon classification</label><kwd><named-content xmlns:xlink="http://www.w3.org/1999/xlink" content-type="kingdom">Animalia</named-content></kwd><kwd><named-content xmlns:xlink="http://www.w3.org/1999/xlink" content-type="order">Naviculales</named-content></kwd><kwd><named-content xmlns:xlink="http://www.w3.org/1999/xlink" content-type="family">Diadesmidaceae</named-content></kwd></kwd-group><mixed-citation publication-type="journal"><person-group><name><surname>Rybak</surname><given-names>Mateusz</given-names></name><name><surname>Kochman-Kędziora</surname><given-names>Natalia</given-names></name><name><surname>Peszek</surname><given-names>Łukasz</given-names></name></person-group><article-title>Description of four new terrestrial diatom species from <italic><tp:taxon-name><tp:taxon-name-part taxon-name-part-type="genus" reg="Luticola">Luticola</tp:taxon-name-part></tp:taxon-name></italic> and <italic><tp:taxon-name><tp:taxon-name-part taxon-name-part-type="genus" reg="Microcostatus">Microcostatus</tp:taxon-name-part></tp:taxon-name></italic> genera from South Africa</article-title><source>PhytoKeys</source><day>14</day><month>9</month><year>2021</year><volume>182</volume><fpage>1</fpage><lpage>26</lpage><pub-id pub-id-type="doi">10.3897/phytokeys.181.65326</pub-id></mixed-citation></tp:treatment-meta><tp:nomenclature><tp:taxon-name>
                <object-id xmlns:xlink="http://www.w3.org/1999/xlink" content-type="arpha" xlink:type="simple">A8F73988-55D2-508C-9660-DAE51E726B65</object-id>
                <tp:taxon-name-part taxon-name-part-type="genus" reg="Luticola">Luticola</tp:taxon-name-part>
                <tp:taxon-name-part taxon-name-part-type="species" reg="microcephala">microcephala</tp:taxon-name-part>
                <object-id xmlns:xlink="http://www.w3.org/1999/xlink" xlink:type="simple">Fig. 1</object-id>
              </tp:taxon-name><tp:taxon-authority>M. Rybak, Peszek &amp; Kochman-Kędziora</tp:taxon-authority><tp:taxon-status xmlns:xlink="http://www.w3.org/1999/xlink" xlink:type="simple">sp. nov.</tp:taxon-status></tp:nomenclature><tp:treatment-sec sec-type="Holotype" id="SECID0EEKAE"><title>Holotype.</title><p>Slide no. 20-093 stored at the South African National Diatom Collection (<abbrev xmlns:xlink="http://www.w3.org/1999/xlink" content-type="institution" xlink:title="South African National Diatom Collection" id="ABBRID0EKKAE" xlink:type="simple">SANDC</abbrev>) at North-West University, Potchefstroom, South Africa.</p></tp:treatment-sec><tp:treatment-sec sec-type="Isotype 1" id="SECID0EPKAE"><title>Isotype 1.</title><p>Slide no. 27525 and unmounted material with the same number at the Szczecin Diatom Collection (<abbrev xmlns:xlink="http://www.w3.org/1999/xlink" content-type="institution" xlink:title="Szczecin Diatom Collection" id="ABBRID0EVKAE" xlink:type="simple">SZCZ</abbrev>) hosted by the University of Szczecin.</p></tp:treatment-sec><tp:treatment-sec sec-type="Isotype 2" id="SECID0E1KAE"><title>Isotype 2.</title><p>Slide no. 2018/426 and unmounted material with the same number at the University of Rzeszów, Poland.</p></tp:treatment-sec><tp:treatment-sec sec-type="type locality" id="SECID0E6KAE"><title>Type locality.</title><p>Jonkershoek Nature Reserve, Western Cape, South Africa, <named-content xmlns:xlink="http://www.w3.org/1999/xlink" content-type="dwc:verbatimCoordinates" xlink:type="simple"><named-content content-type="geo-json" specific-use="{&#34;type&#34;:&#34;Point&#34;,&#34;coordinates&#34;:[18.978767,-33.994917]}" id="NCID0EILAE" xlink:type="simple">33°59.695'S, 18°58.726'E</named-content></named-content>, <italic>leg.</italic> W. Morek and B. Surmacz, <italic>20.09.2018</italic>.</p></tp:treatment-sec><tp:treatment-sec sec-type="etymology" id="SECID0ERLAE"><title>Etymology.</title><p>The specific epithet refers to the size and shape of valve apices.</p><p><bold>Description. <abbrev xmlns:xlink="http://www.w3.org/1999/xlink" xlink:title="light microscope" id="ABBRID0E1LAE" xlink:type="simple">LM</abbrev></bold> (Fig. <xref ref-type="fig" rid="F1">1A–V</xref>). Valves linear-lanceolate to lanceolate with convex margins and clearly protracted, capitate, small apices, rectangular in girdle view. The width of apices is approximately one third of the valve width. Valve dimensions (n = 25): length 14.0–24.0 μm, width 4.5–6.6 μm. Axial area linear, narrow. An isolated pore present in the central area, located halfway between valve margin and proximal raphe endings. Central area rectangular to slightly bow-tie-shaped and asymmetric, bordered on both sides with 3–4 areolae. Irregularly-scattered areolae and shallow depressions present in the central area. Raphe branches straight, proximal raphe endings deflecting away from isolated pore. Transapical striae radiate throughout, 19–22 in 10 μm.</p><fig id="F1" position="float" orientation="portrait"><object-id xmlns:xlink="http://www.w3.org/1999/xlink" content-type="doi" xlink:type="simple">10.3897/phytokeys.181.65326.figure1</object-id><object-id xmlns:xlink="http://www.w3.org/1999/xlink" content-type="arpha" xlink:type="simple">BA9A31E6-7DE2-5106-A2CB-69A7FE5C37DE</object-id><label>Figure 1.</label><caption><p><bold>A–AD</bold> Holotype population of <italic><tp:taxon-name><tp:taxon-name-part taxon-name-part-type="genus" reg="Luticola">Luticola</tp:taxon-name-part><tp:taxon-name-part taxon-name-part-type="species" reg="microcephala">microcephala</tp:taxon-name-part></tp:taxon-name></italic> M. Rybak, Peszek &amp; Kochman-Kędziora, sp. nov. <bold>A–V</bold><abbrev xmlns:xlink="http://www.w3.org/1999/xlink" xlink:title="light microscope" id="ABBRID0EZMAE" xlink:type="simple">LM</abbrev> images of valve views <bold>W–AD</bold><abbrev xmlns:xlink="http://www.w3.org/1999/xlink" xlink:title="scanning electron microscope" id="ABBRID0E6MAE" xlink:type="simple">SEM</abbrev> images <bold>W–X</bold> external view of valves <bold>Y</bold> external view of frustule girdle view <bold>Z</bold> partial valve view and girdle view of middle frustule section <bold>AA</bold> central area with several shallow depressions <bold>AB</bold> raphe structure with detailed view on distal raphe endings <bold>AC</bold> proximal raphe endings <bold>AD</bold> internal view of valve. Scale bars: 10 µm <bold>(A–Y)</bold>, 5 µm <bold>(Z–AA)</bold>, 4 µm <bold>(AB)</bold>, 3 µm <bold>(AC, AD)</bold>.</p></caption><graphic xmlns:xlink="http://www.w3.org/1999/xlink" xlink:href="phytokeys-182-001-g001.jpg" position="float" orientation="portrait" xlink:type="simple" id="oo_588838.jpg"><uri content-type="original_file" xlink:type="simple">https://binary.pensoft.net/fig/588838</uri></graphic></fig><p><bold>Description. <abbrev xmlns:xlink="http://www.w3.org/1999/xlink" xlink:title="scanning electron microscope" id="ABBRID0ECOAE" xlink:type="simple">SEM</abbrev></bold> (Fig. <xref ref-type="fig" rid="F1">1W</xref>–AD). Externally, striae composed of 1–4 areolae, decreasing from 3–4 in striae next to the central area to only one next to the apices. Areolae elongated, becoming larger towards the valve margin (Fig. <xref ref-type="fig" rid="F1">1W, X</xref>, AA, AB). On both sides, the central area bordered by 3 round, isolated areolae. Several ghost areolae present in the central area (Fig. 1AA, AC). Raphe branches positioned on the slightly raised sternum (Fig. <xref ref-type="fig" rid="F1">1Z</xref>). Proximal raphe endings shortly bent away from the small, round isolated pore (Fig. <xref ref-type="fig" rid="F1">1</xref> AA, AC). Distal raphe fissures hooked, first deflected towards the same side as the proximal raphe endings, then hooked towards the opposite side, continuing on to the mantle (Fig. <xref ref-type="fig" rid="F1">1W, X</xref>, AB). Single row of large, usually elongated areolae present on the mantle (Fig. <xref ref-type="fig" rid="F1">1Y</xref>). Only close to the apices and in the central part of the valve, areolae becoming smaller and rounded (Fig. <xref ref-type="fig" rid="F1">1Y, Z</xref>). Copulae numerous with 1 to 3 rows of areolae (Fig. <xref ref-type="fig" rid="F1">1Z</xref>). Internally, areolae occluded by hymenes forming continuous strip (Fig. 1AD). Isolated pore opening rounded, covered by a lipped slit (Fig. 1AD). Longitudinal channel visible internally along valve edges.</p></tp:treatment-sec></tp:taxon-treatment>
