# Supplementary material for: Description of four new terrestrial diatom species from Luticola and Microcostatus genera from South Africa
Source: PhytoKeys. 2021 Sep 14;182:1–26. doi: 10.3897/phytokeys.181.65326 (PMC8455506; doi:10.3897/phytokeys.181.65326)
Supplement: XML Treatment for Luticola asymmetrica [file phytokeys.181.65326-treatment2.xml]

<!DOCTYPE tp:taxon-treatment
  PUBLIC "-//TaxonX//DTD Taxonomic Treatment Publishing DTD v0 20100105//EN" "tax-treatment-NSO.dtd">
<tp:taxon-treatment xmlns:tp="http://www.plazi.org/taxpub"><tp:treatment-meta><kwd-group><label>Taxon classification</label><kwd><named-content xmlns:xlink="http://www.w3.org/1999/xlink" content-type="kingdom">Animalia</named-content></kwd><kwd><named-content xmlns:xlink="http://www.w3.org/1999/xlink" content-type="order">Naviculales</named-content></kwd><kwd><named-content xmlns:xlink="http://www.w3.org/1999/xlink" content-type="family">Diadesmidaceae</named-content></kwd></kwd-group><mixed-citation publication-type="journal"><person-group><name><surname>Rybak</surname><given-names>Mateusz</given-names></name><name><surname>Kochman-Kędziora</surname><given-names>Natalia</given-names></name><name><surname>Peszek</surname><given-names>Łukasz</given-names></name></person-group><article-title>Description of four new terrestrial diatom species from <italic><tp:taxon-name><tp:taxon-name-part taxon-name-part-type="genus" reg="Luticola">Luticola</tp:taxon-name-part></tp:taxon-name></italic> and <italic><tp:taxon-name><tp:taxon-name-part taxon-name-part-type="genus" reg="Microcostatus">Microcostatus</tp:taxon-name-part></tp:taxon-name></italic> genera from South Africa</article-title><source>PhytoKeys</source><day>14</day><month>9</month><year>2021</year><volume>182</volume><fpage>1</fpage><lpage>26</lpage><pub-id pub-id-type="doi">10.3897/phytokeys.181.65326</pub-id></mixed-citation></tp:treatment-meta><tp:nomenclature><tp:taxon-name>
                <object-id xmlns:xlink="http://www.w3.org/1999/xlink" content-type="arpha" xlink:type="simple">91551BEF-3C84-52FD-9559-8D310116F316</object-id>
                <tp:taxon-name-part taxon-name-part-type="genus" reg="Luticola">Luticola</tp:taxon-name-part>
                <tp:taxon-name-part taxon-name-part-type="species" reg="asymmetrica">asymmetrica</tp:taxon-name-part>
                <object-id xmlns:xlink="http://www.w3.org/1999/xlink" xlink:type="simple">Fig. 2</object-id>
              </tp:taxon-name><tp:taxon-authority>M. Rybak, Kochman-Kędziora &amp; Peszek</tp:taxon-authority><tp:taxon-status xmlns:xlink="http://www.w3.org/1999/xlink" xlink:type="simple">sp. nov.</tp:taxon-status></tp:nomenclature><tp:treatment-sec sec-type="Holotype" id="SECID0ENQAE"><title>Holotype.</title><p>Slide no. 20-091 stored at the South African National Diatom Collection (<abbrev xmlns:xlink="http://www.w3.org/1999/xlink" content-type="institution" xlink:title="South African National Diatom Collection" id="ABBRID0ETQAE" xlink:type="simple">SANDC</abbrev>) at North-West University, Potchefstroom, South Africa.</p></tp:treatment-sec><tp:treatment-sec sec-type="Isotype 1" id="SECID0EYQAE"><title>Isotype 1.</title><p>Slide no. 27523 and unmounted material with same number stored at the Szczecin Diatom Collection (<abbrev xmlns:xlink="http://www.w3.org/1999/xlink" content-type="institution" xlink:title="Szczecin Diatom Collection" id="ABBRID0E5QAE" xlink:type="simple">SZCZ</abbrev>) hosted by the University of Szczecin.</p></tp:treatment-sec><tp:treatment-sec sec-type="Isotype 2" id="SECID0EDRAE"><title>Isotype 2.</title><p>Slide no. 2018/425 and unmounted material with the same number at the University of Rzeszów, Poland.</p></tp:treatment-sec><tp:treatment-sec sec-type="type locality" id="SECID0EIRAE"><title>Type locality.</title><p>Prince Alfreds’s Pass, Knysna, Western Cape, South Africa, <named-content xmlns:xlink="http://www.w3.org/1999/xlink" content-type="dwc:verbatimCoordinates" xlink:type="simple"><named-content content-type="geo-json" specific-use="{&#34;type&#34;:&#34;Point&#34;,&#34;coordinates&#34;:[23.146617,-33.974583]}" id="NCID0ERRAE" xlink:type="simple">33°58.475'S, 23°08.797'E</named-content></named-content>, <italic>leg.</italic> W. Morek and B. Surmacz, <italic>20.09.2018</italic>.</p></tp:treatment-sec><tp:treatment-sec sec-type="etymology" id="SECID0E1RAE"><title>Etymology.</title><p>The specific epithet refers to the species asymmetry in valve outline and proximal raphe endings.</p><p><bold>Description. <abbrev xmlns:xlink="http://www.w3.org/1999/xlink" xlink:title="light microscope" id="ABBRID0EDSAE" xlink:type="simple">LM</abbrev></bold> (Fig. <xref ref-type="fig" rid="F2">2A–R</xref>). Valves weakly asymmetric with convex margins, rectangular in girdle view. Larger valves lanceolate with protracted, subrostrate apices; smaller valves elliptic–lanceolate to rhombic lanceolate with broadly-rounded apices. Valve dimensions (n = 25): length 12.5–36.0 μm, width 6.0–8.0 μm. Axial area linear, slightly widening towards both the central area and the apices. Central area bow-tie-shaped, bordered by 3–5 shortened striae. One isolated pore present in the central area. Raphe branches straight. Proximal raphe endings unilaterally deflected away from the isolated pore. Terminal raphe fissures elongated, hooked. Striae radiate throughout, 17–20 in 10 µm.</p><fig id="F2" position="float" orientation="portrait"><object-id xmlns:xlink="http://www.w3.org/1999/xlink" content-type="doi" xlink:type="simple">10.3897/phytokeys.181.65326.figure2</object-id><object-id xmlns:xlink="http://www.w3.org/1999/xlink" content-type="arpha" xlink:type="simple">F937BD4E-3EFB-57FA-9BA4-B23A15225BE7</object-id><label>Figure 2.</label><caption><p>Holotype population of <italic><tp:taxon-name><tp:taxon-name-part taxon-name-part-type="genus" reg="Luticola">Luticola</tp:taxon-name-part><tp:taxon-name-part taxon-name-part-type="species" reg="asymmetrica">asymmetrica</tp:taxon-name-part></tp:taxon-name></italic> M. Rybak, Kochman-Kędziora &amp; Peszek, sp. nov. <bold>A–R</bold><abbrev xmlns:xlink="http://www.w3.org/1999/xlink" xlink:title="light microscope" id="ABBRID0EATAE" xlink:type="simple">LM</abbrev> images of valve views <bold>S–Z</bold><abbrev xmlns:xlink="http://www.w3.org/1999/xlink" xlink:title="scanning electron microscope" id="ABBRID0EGTAE" xlink:type="simple">SEM</abbrev> images <bold>S–V</bold> external view of an entire valve <bold>W</bold> internal valve face view of an entire valve <bold>X–Y</bold> different shape of proximal raphe endings <bold>Z</bold> distal raphe endings. Scale bars: 10 µm (<bold>A–T</bold>), 5 µm (<bold>U–Z</bold>).</p></caption><graphic xmlns:xlink="http://www.w3.org/1999/xlink" xlink:href="phytokeys-182-001-g002.jpg" position="float" orientation="portrait" xlink:type="simple" id="oo_588839.jpg"><uri content-type="original_file" xlink:type="simple">https://binary.pensoft.net/fig/588839</uri></graphic></fig><p><bold>Description. <abbrev xmlns:xlink="http://www.w3.org/1999/xlink" xlink:title="scanning electron microscope" id="ABBRID0E6TAE" xlink:type="simple">SEM</abbrev></bold> (Fig. <xref ref-type="fig" rid="F2">2S–Z</xref>). Striae composed of 2–5 elongated areolae. Areolae close to the valve margin larger (Fig. <xref ref-type="fig" rid="F2">2S, T, Z</xref>). Usually 3–5 isolated areolae positioned on both sites in central area, close to the valve margin. Small, round isolated pore located in the central area, halfway between the valve margin and proximal raphe endings (Fig. <xref ref-type="fig" rid="F2">2S–U, X, Y</xref>). In some specimens, small, irregular depressions present on the valve face producing uneven appearance of the valve face (Fig. <xref ref-type="fig" rid="F2">2S, X–Z</xref>). Raphe branches straight. Proximal raphe fissures long, unilaterally deflected to the side opposite to stigma and expanded into small pores. In some specimens, proximal raphe endings asymmetrical (Fig. <xref ref-type="fig" rid="F2">2T, U, X, Y</xref>). Distal raphe fissures hooked towards opposite side, terminating shortly before valve edge (Fig. <xref ref-type="fig" rid="F2">2S–V, Z</xref>). Distal raphe fissures interrupting row of areolae on the valve mantle (Fig. <xref ref-type="fig" rid="F2">2Z</xref>). One row of round areolae present on the valve mantle (Fig. <xref ref-type="fig" rid="F2">2T–V</xref>). Copulae with 2 rows of areolae (Fig. <xref ref-type="fig" rid="F2">2V</xref>). Internally, areolae occluded by hymenes forming irregular strip. Isolated pore opening rounded, covered by a lipped slit (Fig. <xref ref-type="fig" rid="F2">2W</xref>).</p></tp:treatment-sec></tp:taxon-treatment>
