# Supplementary material for: Description of four new terrestrial diatom species from Luticola and Microcostatus genera from South Africa
Source: PhytoKeys. 2021 Sep 14;182:1–26. doi: 10.3897/phytokeys.181.65326 (PMC8455506; doi:10.3897/phytokeys.181.65326)
Supplement: XML Treatment for Luticola terrestris [file phytokeys.181.65326-treatment3.xml]

<!DOCTYPE tp:taxon-treatment
  PUBLIC "-//TaxonX//DTD Taxonomic Treatment Publishing DTD v0 20100105//EN" "tax-treatment-NSO.dtd">
<tp:taxon-treatment xmlns:tp="http://www.plazi.org/taxpub"><tp:treatment-meta><kwd-group><label>Taxon classification</label><kwd><named-content xmlns:xlink="http://www.w3.org/1999/xlink" content-type="kingdom">Animalia</named-content></kwd><kwd><named-content xmlns:xlink="http://www.w3.org/1999/xlink" content-type="order">Naviculales</named-content></kwd><kwd><named-content xmlns:xlink="http://www.w3.org/1999/xlink" content-type="family">Diadesmidaceae</named-content></kwd></kwd-group><mixed-citation publication-type="journal"><person-group><name><surname>Rybak</surname><given-names>Mateusz</given-names></name><name><surname>Kochman-Kędziora</surname><given-names>Natalia</given-names></name><name><surname>Peszek</surname><given-names>Łukasz</given-names></name></person-group><article-title>Description of four new terrestrial diatom species from <italic><tp:taxon-name><tp:taxon-name-part taxon-name-part-type="genus" reg="Luticola">Luticola</tp:taxon-name-part></tp:taxon-name></italic> and <italic><tp:taxon-name><tp:taxon-name-part taxon-name-part-type="genus" reg="Microcostatus">Microcostatus</tp:taxon-name-part></tp:taxon-name></italic> genera from South Africa</article-title><source>PhytoKeys</source><day>14</day><month>9</month><year>2021</year><volume>182</volume><fpage>1</fpage><lpage>26</lpage><pub-id pub-id-type="doi">10.3897/phytokeys.181.65326</pub-id></mixed-citation></tp:treatment-meta><tp:nomenclature><tp:taxon-name>
                <object-id xmlns:xlink="http://www.w3.org/1999/xlink" content-type="arpha" xlink:type="simple">51AA4AE4-5DEE-5A58-B7D5-E9EAEB519091</object-id>
                <tp:taxon-name-part taxon-name-part-type="genus" reg="Luticola">Luticola</tp:taxon-name-part>
                <tp:taxon-name-part taxon-name-part-type="species" reg="terrestris">terrestris</tp:taxon-name-part>
                <object-id xmlns:xlink="http://www.w3.org/1999/xlink" xlink:type="simple">Fig. 3</object-id>
              </tp:taxon-name><tp:taxon-authority>Kochman-Kędziora, M. Rybak &amp; Peszek</tp:taxon-authority><tp:taxon-status xmlns:xlink="http://www.w3.org/1999/xlink" xlink:type="simple">sp. nov.</tp:taxon-status></tp:nomenclature><tp:treatment-sec sec-type="Holotype" id="SECID0ESWAE"><title>Holotype.</title><p>Slide no. 20-092 stored at the South African National Diatom Collection (<abbrev xmlns:xlink="http://www.w3.org/1999/xlink" content-type="institution" xlink:title="South African National Diatom Collection" id="ABBRID0EYWAE" xlink:type="simple">SANDC</abbrev>) at North-West University, Potchefstroom South Africa.</p></tp:treatment-sec><tp:treatment-sec sec-type="Isotype 1" id="SECID0E4WAE"><title>Isotype 1.</title><p>Slide no. 27524 and unmounted material with same number at the Szczecin Diatom Collection (<abbrev xmlns:xlink="http://www.w3.org/1999/xlink" content-type="institution" xlink:title="Szczecin Diatom Collection" id="ABBRID0EDXAE" xlink:type="simple">SZCZ</abbrev>) hosted by the University of Szczecin.</p></tp:treatment-sec><tp:treatment-sec sec-type="Isotype 2" id="SECID0EIXAE"><title>Isotype 2.</title><p>Slide no. 2018/424 and unmounted material with the same number at the University of Rzeszów, Poland.</p></tp:treatment-sec><tp:treatment-sec sec-type="type locality" id="SECID0ENXAE"><title>Type locality.</title><p>Prince Alfreds’s Pass, Knysna, Western Cape, South Africa, <named-content xmlns:xlink="http://www.w3.org/1999/xlink" content-type="dwc:verbatimCoordinates" xlink:type="simple"><named-content content-type="geo-json" specific-use="{&#34;type&#34;:&#34;Point&#34;,&#34;coordinates&#34;:[23.146850,-33.974300]}" id="NCID0EWXAE" xlink:type="simple">33°58.458'S, 23°08.811'E</named-content></named-content>, <italic>leg.</italic> W. Morek and B. Surmacz, <italic>20.09.2018</italic>.</p></tp:treatment-sec><tp:treatment-sec sec-type="etymology" id="SECID0E6XAE"><title>Etymology.</title><p>The specific epithet refers to the terrestrial habitat from where the new species is described.</p><p><bold>Description. <abbrev xmlns:xlink="http://www.w3.org/1999/xlink" xlink:title="light microscope" id="ABBRID0EIYAE" xlink:type="simple">LM</abbrev></bold> (Fig. <xref ref-type="fig" rid="F3">3A–W</xref>). Larger valves lanceolate with weakly-protracted apices; smaller valves rhombic-lanceolate, rectangular in girdle view. Apices usually rounded, in larger valves, slightly subcapitate. Valve dimensions (n = 25): length 8.0–28.5 μm, width 4.4–6.1 μm. Axial area linear, slightly widening towards both the central area and the apices. Central area bow-tie-shaped, often asymmetrical, bordered by shortened striae. One isolated pore present in the central area. Raphe branches straight. Proximal raphe endings unilaterally deflected away from the isolated pore; terminal raphe fissures elongated and hooked. Striae radiate throughout, 20–23 in 10 μm.</p><fig id="F3" position="float" orientation="portrait"><object-id xmlns:xlink="http://www.w3.org/1999/xlink" content-type="doi" xlink:type="simple">10.3897/phytokeys.181.65326.figure3</object-id><object-id xmlns:xlink="http://www.w3.org/1999/xlink" content-type="arpha" xlink:type="simple">B6F1DAA4-BB30-5A52-A632-6105C5CBBA22</object-id><label>Figure 3.</label><caption><p>Holotype population of <italic><tp:taxon-name><tp:taxon-name-part taxon-name-part-type="genus" reg="Luticola">Luticola</tp:taxon-name-part><tp:taxon-name-part taxon-name-part-type="species" reg="terrestris">terrestris</tp:taxon-name-part></tp:taxon-name></italic> Kochman-Kędziora, M. Rybak &amp; Peszek, sp. nov. <bold>A–W</bold><abbrev xmlns:xlink="http://www.w3.org/1999/xlink" xlink:title="light microscope" id="ABBRID0EFZAE" xlink:type="simple">LM</abbrev> images of valve views <bold>X–AF</bold><abbrev xmlns:xlink="http://www.w3.org/1999/xlink" xlink:title="scanning electron microscope" id="ABBRID0ELZAE" xlink:type="simple">SEM</abbrev> images <bold>X–AA</bold> external view of an entire valve with several ghost areolae in the central area <bold>AB</bold> proximal raphe endings <bold>AC</bold> distal raphe endings <bold>AD</bold> internal view of an entire valve <bold>AE</bold> central area, internal view <bold>AF</bold> valve apex, internal view. Scale bars: 10 µm (<bold>A–W</bold>), 5 µm (<bold>X–AA, AD, AE</bold>), 4 µm (<bold>AF</bold>), 2 µm (<bold>AB, AC</bold>).</p></caption><graphic xmlns:xlink="http://www.w3.org/1999/xlink" xlink:href="phytokeys-182-001-g003.jpg" position="float" orientation="portrait" xlink:type="simple" id="oo_588840.jpg"><uri content-type="original_file" xlink:type="simple">https://binary.pensoft.net/fig/588840</uri></graphic></fig><p><bold>Description. <abbrev xmlns:xlink="http://www.w3.org/1999/xlink" xlink:title="scanning electron microscope" id="ABBRID0EM1AE" xlink:type="simple">SEM</abbrev></bold> (Fig. <xref ref-type="fig" rid="F3">3X</xref>–AF). Striae composed of 2–4 transapically elongated areolae becoming larger towards the valve margins (Fig. <xref ref-type="fig" rid="F3">3X</xref>–AA). One elongated stigma present, positioned in between the proximal raphe endings and the valve face margin (Fig. <xref ref-type="fig" rid="F3">3X–Z</xref>). Ghost areolae often present, mainly on a stigma-bearing site (Fig. <xref ref-type="fig" rid="F3">3X</xref>, AA). Raphe branches straight. Externally, proximal raphe endings deflected away from the isolated pore-bearing side with small drop-like endings (Fig. 3AB). Terminal raphe fissures clearly elongated, first curved to the same side as the proximal raphe fissures, then slightly bent to the isolated pore-bearing side. Terminal raphe fissures are towards the valve apices, terminating on the valve face/mantle junction, well after the final row of areolae (Fig. 3AC). Valve mantle bearing a single row of rounded areolae (Fig. <xref ref-type="fig" rid="F3">3Z</xref>, AA). Copulae with single row of areolae (Fig. 3AA). Internally, areolae occluded by hymenes, forming a continuous strip across each stria (Fig. 3AD–AF). Internal isolated pore opening rounded, covered by a lipped slit. Proximal and terminal raphe endings weakly deflected towards the pore (Fig. 3AE), the latter terminating on to small helictoglossae (Fig. 3AF). Longitudinal channel visible along valve edges (Fig. 3AE, AF).</p></tp:treatment-sec></tp:taxon-treatment>
