# Supplementary material for: Description of four new terrestrial diatom species from Luticola and Microcostatus genera from South Africa
Source: PhytoKeys. 2021 Sep 14;182:1–26. doi: 10.3897/phytokeys.181.65326 (PMC8455506; doi:10.3897/phytokeys.181.65326)
Supplement: XML Treatment for Microcostatus meridionalis [file phytokeys.181.65326-treatment4.xml]

<!DOCTYPE tp:taxon-treatment
  PUBLIC "-//TaxonX//DTD Taxonomic Treatment Publishing DTD v0 20100105//EN" "tax-treatment-NSO.dtd">
<tp:taxon-treatment xmlns:tp="http://www.plazi.org/taxpub"><tp:treatment-meta><kwd-group><label>Taxon classification</label><kwd><named-content xmlns:xlink="http://www.w3.org/1999/xlink" content-type="kingdom">Animalia</named-content></kwd><kwd><named-content xmlns:xlink="http://www.w3.org/1999/xlink" content-type="order">Naviculales</named-content></kwd><kwd><named-content xmlns:xlink="http://www.w3.org/1999/xlink" content-type="family">Sellaphoraceae</named-content></kwd></kwd-group><mixed-citation publication-type="journal"><person-group><name><surname>Rybak</surname><given-names>Mateusz</given-names></name><name><surname>Kochman-Kędziora</surname><given-names>Natalia</given-names></name><name><surname>Peszek</surname><given-names>Łukasz</given-names></name></person-group><article-title>Description of four new terrestrial diatom species from <italic><tp:taxon-name><tp:taxon-name-part taxon-name-part-type="genus" reg="Luticola">Luticola</tp:taxon-name-part></tp:taxon-name></italic> and <italic><tp:taxon-name><tp:taxon-name-part taxon-name-part-type="genus" reg="Microcostatus">Microcostatus</tp:taxon-name-part></tp:taxon-name></italic> genera from South Africa</article-title><source>PhytoKeys</source><day>14</day><month>9</month><year>2021</year><volume>182</volume><fpage>1</fpage><lpage>26</lpage><pub-id pub-id-type="doi">10.3897/phytokeys.181.65326</pub-id></mixed-citation></tp:treatment-meta><tp:nomenclature><tp:taxon-name>
                <object-id xmlns:xlink="http://www.w3.org/1999/xlink" content-type="arpha" xlink:type="simple">910D55F3-F3F3-5BD6-A976-8C0CD2FC9221</object-id>
                <tp:taxon-name-part taxon-name-part-type="genus" reg="Microcostatus">Microcostatus</tp:taxon-name-part>
                <tp:taxon-name-part taxon-name-part-type="species" reg="meridionalis">meridionalis</tp:taxon-name-part>
                <object-id xmlns:xlink="http://www.w3.org/1999/xlink" xlink:type="simple">Fig. 4</object-id>
              </tp:taxon-name><tp:taxon-authority>Peszek, M. Rybak &amp; Kochman-Kędziora</tp:taxon-authority><tp:taxon-status xmlns:xlink="http://www.w3.org/1999/xlink" xlink:type="simple">sp. nov.</tp:taxon-status></tp:nomenclature><tp:treatment-sec sec-type="Holotype" id="SECID0EJ5AE"><title>Holotype.</title><p>Slide no. 20-093 stored at the South African National Diatom Collection (<abbrev xmlns:xlink="http://www.w3.org/1999/xlink" content-type="institution" xlink:title="South African National Diatom Collection" id="ABBRID0EP5AE" xlink:type="simple">SANDC</abbrev>) at North-West University, Potchefstroom, South Africa.</p></tp:treatment-sec><tp:treatment-sec sec-type="Isotype 1" id="SECID0EU5AE"><title>Isotype 1.</title><p>Slide no. 27525 and unmounted material with same number at the Szczecin Diatom Collection (<abbrev xmlns:xlink="http://www.w3.org/1999/xlink" content-type="institution" xlink:title="Szczecin Diatom Collection" id="ABBRID0E15AE" xlink:type="simple">SZCZ</abbrev>) hosted by the University of Szczecin.</p></tp:treatment-sec><tp:treatment-sec sec-type="Isotype 2" id="SECID0E65AE"><title>Isotype 2.</title><p>Slide no. 2018/426 and unmounted material with the same number at the University of Rzeszow, Poland.</p></tp:treatment-sec><tp:treatment-sec sec-type="type locality" id="SECID0EE6AE"><title>Type locality.</title><p>Jonkershoek Nature Reserve, Western Cape, South Africa, <named-content xmlns:xlink="http://www.w3.org/1999/xlink" content-type="dwc:verbatimCoordinates" xlink:type="simple"><named-content content-type="geo-json" specific-use="{&#34;type&#34;:&#34;Point&#34;,&#34;coordinates&#34;:[18.978767,-33.994917]}" id="NCID0EN6AE" xlink:type="simple">33°59.695'S, 18°58.726'E</named-content></named-content>, <italic>leg.</italic> W. Morek and B. Surmacz, <italic>20.09.2018</italic>.</p></tp:treatment-sec><tp:treatment-sec sec-type="etymology" id="SECID0EW6AE"><title>Etymology.</title><p>The name refers to the area from where the new species is described (lat. <italic>meridional</italic> – southern).</p><p><bold>Description. <abbrev xmlns:xlink="http://www.w3.org/1999/xlink" xlink:title="light microscope" id="ABBRID0EDAAG" xlink:type="simple">LM</abbrev></bold> (Fig. <xref ref-type="fig" rid="F4">4A–O</xref>). Valves lanceolate to elliptical-lanceolate with convex valve margins. Valve dimensions (n = 25): length 7.5–14.0 µm, width 3.5–4.5 µm. Striae in light microscopy invisible. Raphe branches straight. Raphe located in elevated sternum, asymmetrically concave at the centre. Proximal raphe endings clearly visible, drop-like in shape and widely spaced. Distal raphe endings barely visible, curved in the same direction.</p><fig id="F4" position="float" orientation="portrait"><object-id xmlns:xlink="http://www.w3.org/1999/xlink" content-type="doi" xlink:type="simple">10.3897/phytokeys.181.65326.figure4</object-id><object-id xmlns:xlink="http://www.w3.org/1999/xlink" content-type="arpha" xlink:type="simple">A35E2B0F-AF68-5A36-850B-FE4429C0B079</object-id><label>Figure 4.</label><caption><p>Holotype population of <italic><tp:taxon-name><tp:taxon-name-part taxon-name-part-type="genus" reg="Microcostatus">Microcostatus</tp:taxon-name-part><tp:taxon-name-part taxon-name-part-type="species" reg="meridionalis">meridionalis</tp:taxon-name-part></tp:taxon-name></italic> Peszek, M.Rybak &amp; Kochman-Kędziora, sp. nov. <bold>A–O</bold><abbrev xmlns:xlink="http://www.w3.org/1999/xlink" xlink:title="light microscope" id="ABBRID0EABAG" xlink:type="simple">LM</abbrev> images of valve views <bold>P–AA</bold><abbrev xmlns:xlink="http://www.w3.org/1999/xlink" xlink:title="scanning electron microscope" id="ABBRID0EGBAG" xlink:type="simple">SEM</abbrev> images <bold>P–T</bold> images of entire valve external views <bold>U–Z</bold> view on valve central area and valve apices <bold>AA</bold> internal view of valve. Scale bars: 10 µm (<bold>A–O</bold>), 5 µm (<bold>P, Q</bold>), 4 µm (<bold>R</bold>), 3 µm (<bold>S–U, Y–AA</bold>), 2 µm (<bold>V, W</bold>), 1 µm (<bold>X</bold>).</p></caption><graphic xmlns:xlink="http://www.w3.org/1999/xlink" xlink:href="phytokeys-182-001-g004.jpg" position="float" orientation="portrait" xlink:type="simple" id="oo_588841.jpg"><uri content-type="original_file" xlink:type="simple">https://binary.pensoft.net/fig/588841</uri></graphic></fig><p><bold>Description. <abbrev xmlns:xlink="http://www.w3.org/1999/xlink" xlink:title="scanning electron microscope" id="ABBRID0EFCAG" xlink:type="simple">SEM</abbrev></bold> (Fig. <xref ref-type="fig" rid="F4">4P</xref>–AA). Longitudinal depressions present next to the sternum (Fig. <xref ref-type="fig" rid="F4">4P–U</xref>). Striae strongly radiating (36–42 in 10 µm), composed of one row of square to rounded areolae, externally not occluded, except central area (Fig. <xref ref-type="fig" rid="F4">4P–X</xref>). Central area large, lanceolate in shape, composed of fully externally silicified areolae composing striae (Fig. <xref ref-type="fig" rid="F4">4P–T, X</xref>). Raphe straight, filiform, located in raised and asymmetrically-constricted sternum (Fig. <xref ref-type="fig" rid="F4">4P–V, Y, Z</xref>). Proximal raphe fissures slightly asymmetrical drop-shape (Fig. <xref ref-type="fig" rid="F4">4U, Y, Z</xref>). Distal raphe fissures hooked and deflected to the same direction (Fig. <xref ref-type="fig" rid="F4">4V, X–Z</xref>). Transverse microcostae most prominent at the area near to valve margin (area of striae not covered by silica) (Fig. <xref ref-type="fig" rid="F4">4U–Y</xref>). A row of rounded to slightly elongated pores (3–5) present on the valve mantle, at the valve apices (Fig. <xref ref-type="fig" rid="F4">4U, Y, Z</xref>). Internally areolae occluded by hymenes. Raphe branches straight, forming small and elongated helictoglossae on distal endings, proximal endings drop-shaped. The central area is broad, corresponds in shape to external depression (Fig. 4AA).</p></tp:treatment-sec></tp:taxon-treatment>
